# Supplementary material for: Granting analysis of the credit financing of the platform-type highway transportation supply chain
Source: PLoS One. 2024 Jul 10;19(7):e0303807. doi: 10.1371/journal.pone.0303807 (PMC11236115; doi:10.1371/journal.pone.0303807)
Supplement: S1 Data — (XLSX) [file pone.0303807.s001.xlsx]

## Sheet: Sheet1
The sample data for regression analysis
	Date	Revenues	HFI	LPI				Date	HFI	LPI	HFI	LPI		HFI	LPI			HFI	LPI
LOGORY	2019Q1	8.9025	96.7	0.5197				2022-12-01	103.1	0.46	102.058	0.48575	2022Q4	103.233	0.470667		2019	97.7	0.5347
	2019Q2	8.9025	98.1	0.5273				2022-11-01	103.3	0.464	100.333	0.533583	2022Q3	103.2	0.485		2020	98.4	0.5173
	2019Q3	8.9025	98.1	0.5193				2022-10-01	103.3	0.488	98.4	0.517333	2022Q2	102.1	0.484		2021	100.3	0.5336
	2019Q4	8.9025	98.1	0.5723				2022-09-01	103.4	0.506	97.7333	0.534667	2022Q1	99.7	0.503333		2022	102.1	0.4858
	2020Q1	11.66	97.9	0.4253				2022-08-01	103	0.463			2021Q4	101.4	0.532333
	2020Q2	11.66	98.5	0.5443				2022-07-01	103.2	0.486			2021Q3	99.9	0.512667
	2020Q3	11.66	98.5	0.5307				2022-06-01	102.7	0.521			2021Q2	100.167	0.559
	2020Q4	11.66	98.7	0.569				2022-05-01	102.6	0.493			2021Q1	99.8667	0.530333
	2021Q1	15.7425	99.9	0.5303				2022-04-01	101	0.438			2020Q4	98.6667	0.569
	2021Q2	15.7425	100.2	0.559				2022-03-01	100.3	0.487			2020Q3	98.5333	0.530667
	2021Q3	15.7425	99.9	0.5127				2022-02-01	98.3	0.512			2020Q2	98.5333	0.544333
	2021Q4	15.7425	101.4	0.5323				2022-01-01	100.5	0.511			2020Q1	97.8667	0.425333
	2022Q1	15.7033	99.7	0.5033				2021-12-01	102.5	0.526			2019Q4	98.0667	0.572333
	2022Q2	15.7033	102.1	0.484				2021-11-01	101.5	0.536			2019Q3	98.0667	0.519333
	2022Q3	15.7033	103.2	0.485				2021-10-01	100.2	0.535			2019Q2	98.0667	0.527333
	2022Q4	15.7033	103.2	0.4707				2021-09-01	99.6	0.54			2019Q1	96.7333	0.519667
YMM	Date	Revenues	HFI	LPI				2021-08-01	100.1	0.495			2018Q4	96.2	0.550333
	2019Q1	6.1825	96.7	0.5197				2021-07-01	100	0.503			2018Q3	96.2	0.515667
	2019Q2	6.1825	98.1	0.5273				2021-06-01	100.1	0.546			2018Q2	98.6333	0.552
	2019Q3	6.1825	98.1	0.5193				2021-05-01	100.2	0.558			2018Q1	100.033	0.52
	2019Q4	6.1825	98.1	0.5723				2021-04-01	100.2	0.573			2017Q4	103.9	0.564
	2020Q1	6.4525	97.9	0.4253				2021-03-01	100.3	0.549			2017Q3	104.333	0.538667
	2020Q2	6.4525	98.5	0.5443				2021-02-01	99.2	0.498			2017Q2	106.533	0.572333
	2020Q3	6.4525	98.5	0.5307				2021-01-01	100.1	0.544			2017Q1	112.133	0.537
	2020Q4	6.4525	98.7	0.569				2020-12-01	98.9	0.569
	2021Q1	11.6425	99.9	0.5303				2020-11-01	98.5	0.575
	2021Q2	11.6425	100.2	0.559				2020-10-01	98.6	0.563
	2021Q3	11.6425	99.9	0.5127				2020-09-01	98.5	0.561
	2021Q4	11.6425	101.4	0.5323				2020-08-01	98.5	0.522
	2022Q1	16.8425	99.7	0.5033				2020-07-01	98.6	0.509
	2022Q2	16.8425	102.1	0.484				2020-06-01	98.6	0.549
	2022Q3	16.8425	103.2	0.485				2020-05-01	98.5	0.548
	2022Q4	16.8425	103.2	0.4707				2020-04-01	98.5	0.536
Debon	Date	Revenues	HFI	LPI				2020-03-01	98.4	0.515
	2018-01-01	15.6733	102.5	0.526				2020-02-01	98.2	0.262
	2018-02-01	15.6733	99.6	0.5				2020-01-01	97	0.499
	2018-03-01	15.6733	98	0.534				2019-12-01	98.3	0.586
	2018-04-01	27.46	98.1	0.546				2019-11-01	98.2	0.589
	2018-05-01	27.46	99.3	0.561				2019-10-01	97.7	0.542
	2018-06-01	27.46	98.5	0.549				2019-09-01	98	0.538
	2018-07-01	19.5233	97.4	0.509				2019-08-01	98.1	0.509
	2018-08-01	19.5233	95.7	0.507				2019-07-01	98.1	0.511
	2018-09-01	19.5233	95.5	0.531				2019-06-01	98.1	0.519
	2018-10-01	23.2467	95.3	0.545				2019-05-01	98.2	0.528
	2018-11-01	23.2467	96.7	0.559				2019-04-01	97.9	0.535
	2018-12-01	23.2467	96.6	0.547				2019-03-01	96.9	0.526
	2019-01-01	18.2533	96.6	0.537				2019-02-01	96.7	0.496
	2019-02-01	18.2533	96.7	0.496				2019-01-01	96.6	0.537
	2019-03-01	18.2533	96.9	0.526				2018-12-01	96.6	0.547
	2019-04-01	21.3867	97.9	0.535				2018-11-01	96.7	0.559
	2019-05-01	21.3867	98.2	0.528				2018-10-01	95.3	0.545
	2019-06-01	21.3867	98.1	0.519				2018-09-01	95.5	0.531
	2019-07-01	21.85	98.1	0.511				2018-08-01	95.7	0.507
	2019-08-01	21.85	98.1	0.509				2018-07-01	97.4	0.509
	2019-09-01	21.85	98	0.538				2018-06-01	98.5	0.549
	2019-10-01	24.9167	97.7	0.542				2018-05-01	99.3	0.561
	2019-11-01	24.9167	98.2	0.589				2018-04-01	98.1	0.546
	2019-12-01	24.9167	98.3	0.586				2018-03-01	98	0.534
	2020-01-01	15.06	97	0.499				2018-02-01	99.6	0.5
	2020-02-01	15.06	98.2	0.262				2018-01-01	102.5	0.526
	2020-03-01	15.06	98.4	0.515				2017-12-01	103.1	0.566
	2020-04-01	23.6667	98.5	0.536				2017-11-01	104.5	0.586
	2020-05-01	23.6667	98.5	0.548				2017-10-01	104.1	0.54
	2020-06-01	23.6667	98.6	0.549				2017-09-01	103.9	0.543
	2020-07-01	24.4467	98.6	0.509				2017-08-01	104	0.535
	2020-08-01	24.4467	98.5	0.522				2017-07-01	105.1	0.538
	2020-09-01	24.4467	98.5	0.561				2017-06-01	107	0.558
	2020-10-01	28.5033	98.6	0.563				2017-05-01	106.3	0.577
	2020-11-01	28.5033	98.5	0.575				2017-04-01	106.3	0.582
	2020-12-01	28.5033	98.9	0.569				2017-03-01	107.8	0.554
	2021-01-01	24.5667	100.1	0.544				2017-02-01	109.8	0.532
	2021-02-01	24.5667	99.2	0.498				2017-01-01	118.8	0.525
	2021-03-01	24.5667	100.3	0.549
	2021-04-01	25.0633	100.2	0.573
	2021-05-01	25.0633	100.2	0.558
	2021-06-01	25.0633	100.1	0.546
	2021-07-01	25.5633	100	0.503
	2021-08-01	25.5633	100.1	0.495
	2021-09-01	25.5633	99.6	0.54
	2021-10-01	29.3367	100.2	0.535
	2021-11-01	29.3367	101.5	0.536
	2021-12-01	29.3367	102.5	0.526
	2022-01-01	23.4	100.5	0.511
	2022-02-01	23.4	98.3	0.512
	2022-03-01	23.4	100.3	0.487
	2022-04-01	25.9367	101	0.438
	2022-05-01	25.9367	102.6	0.493
	2022-06-01	25.9367	102.7	0.521
	2022-07-01	26.7167	103.2	0.486
	2022-08-01	26.7167	103	0.463
	2022-09-01	26.7167	103.4	0.506

## Sheet: Sheet2
The data of China Highway Logistics Freight Rate Weekly Index Report from March 7, 2022 to March 11, 2023 released by China Federation of Logistics & PurchasingChina Highway Logistics Freight Rate Weekly Index
NO.	Date	9.6 m (average load 18 tons)		13.5m (average load 25 tons)		17.5 m (average load 27 tons)		Unit rate
		freight (Yuan)	Haul distance (km)	freight (Yuan)	Haul distance (km)	freight (Yuan)	Haul distance (km)	18tons	25tons	27tons
1	2023.3.6-3.10	4098	637	5693	637	6832	637	0.357405	0.357488	0.397232
2		8081	1330	11224	1330	13469	1330	0.337552	0.337564	0.375077
3		7922	1288	11004	1288	13204	1288	0.341701	0.341739	0.379687
4	2023.2.20-2.24	3697	1303	5135	1303	6162	1303	0.157628	0.157636	0.175151
5		7602	929	10559	929	12671	929	0.454611	0.454639	0.505163
6		5991	1612	8321	1612	9984	1612	0.206472	0.206476	0.229391
7	2023.2.13-2.17	8171	1208	11349	1208	13618	1208	0.375782	0.375795	0.417525
8		4608	1183	6399	1183	7679	1183	0.216399	0.216365	0.240412
9		8771	1056	12183	1056	14620	1056	0.461437	0.461477	0.512767
10	2023.2.6-2.10	3439	541	4777	541	5732	541	0.353153	0.353198	0.392415
11		9783	1452	13588	1452	16306	1452	0.374311	0.374325	0.415927
12		7438	1206	10332	1206	12398	1206	0.342639	0.342687	0.380751
13	2023.1.30-2.3	4804	803	6673	803	8008	803	0.332365	0.332403	0.369356
14		7288	1208	10122	1208	12147	1208	0.335173	0.335166	0.372425
15		6417	1371	8913	1371	10695	1371	0.260029	0.260044	0.288921
16	2023.1.16-1.20	3889	1345	5401	1345	6481	1345	0.160636	0.160625	0.178466
17		5335	1087	7411	1087	8893	1087	0.272667	0.272714	0.303009
18		5740	1508	7973	1508	9569	1508	0.211465	0.211485	0.235018
19	2023.1.9-1.13	6107	1161	8483	1161	10179	1161	0.292229	0.292265	0.32472
20		6534	1478	9075	1478	10891	1478	0.245602	0.245602	0.272916
21		12517	1396	17385	1396	20862	1396	0.49813	0.498138	0.553486
22	2023.1.2-1.6	5651	1304	7849	1304	9419	1304	0.240755	0.240767	0.267524
23		6402	1238	8892	1238	10671	1238	0.287291	0.287302	0.319243
24		8136	2067	11301	2067	13562	2067	0.218674	0.218694	0.243007
25	2022.12.26-12.30	3506	636	4870	636	5844	636	0.306254	0.306289	0.340321
26		6358	858	8831	858	10598	858	0.411681	0.411702	0.457481
27		7348	1090	10206	1090	12248	1090	0.374516	0.374532	0.416174
28	2022.12.19-12.23	5431	1304	7543	1304	9053	1304	0.231382	0.23138	0.257129
29		4390	931	6098	931	7318	931	0.261964	0.261998	0.291125
30		10171	1685	14127	1685	16952	1685	0.335345	0.335359	0.372612
31	2022.12.12-12.16	3882	858	5391	858	6469	858	0.25136	0.251329	0.279245
32		6241	858	8668	858	10402	858	0.404105	0.404103	0.44902
33		8752	2060	12156	2060	14587	2060	0.23603	0.236039	0.262262
34	2022.12.5-12.9	2640	602	3667	602	4400	602	0.243632	0.243654	0.270703
35		6596	1431	9163	1431	10995	1431	0.256076	0.256129	0.284572
36		11409	2264	15847	2264	19016	2264	0.279962	0.279982	0.311085
37	2022.11.28-12.2	5153	1084	7157	1084	8589	1084	0.264094	0.264096	0.29346
38		6724	1657	9339	1657	11207	1657	0.225441	0.225444	0.250497
39		7068	1937	9817	1937	11781	1937	0.202719	0.202726	0.225262
40	2022.11.21-11.25	7400	1070	10278	1070	12334	1070	0.384216	0.384224	0.42693
41		7564	1206	10505	1206	12607	1206	0.348443	0.348425	0.387169
42		7055	1067	9800	1067	11761	1067	0.367333	0.367385	0.40824
43	2022.11.14-11.18	4864	570	6755	570	8106	570	0.474074	0.474035	0.526706
44		6639	1044	9221	1044	11066	1044	0.353289	0.353295	0.392578
45		7862	2285	10921	2285	13105	2285	0.19115	0.191177	0.212416
46	2022.11.7-11.11	4016	1631	5578	1631	6694	1631	0.136794	0.1368	0.152009
47		2669	658	3708	658	4450	658	0.225346	0.22541	0.250478
48		5938	1688	8248	1688	9897	1688	0.195432	0.19545	0.217154
49	2022.10.31-11.4	1810	308	2514	308	3017	308	0.326479	0.326494	0.362795
50		7703	1208	10700	1208	12840	1208	0.354259	0.354305	0.393672
51		8811	1923	12237	1923	14685	1923	0.25455	0.25454	0.282834
52	2022.10.24-10.28	4018	826	5581	826	6698	826	0.270245	0.270266	0.300332
53		4313	583	5991	583	7189	583	0.410997	0.411046	0.456705
54		8582	1910	11920	1910	14304	1910	0.249622	0.249634	0.277371
55	2022.10.17-10.21	3222	994	4475	994	5371	994	0.18008	0.18008	0.200127
56		6067	930	8428	930	10114	930	0.362425	0.362495	0.402788
57		7219	1185	10026	1185	12032	1185	0.338444	0.33843	0.376059
58	2022.10.10-10.14	2823	602	3922	602	4707	602	0.26052	0.260598	0.28959
59		7693	1009	10685	1009	12822	1009	0.423577	0.423588	0.470653
60		9025	1152	12534	1152	15041	1152	0.435233	0.435208	0.483571
61	2022.9.19-9.23	3341	676	4642	676	5570	676	0.274573	0.274675	0.305172
62		12247	1436	17010	1436	20412	1436	0.473808	0.473816	0.526462
63		8657	1923	12023	1923	14428	1923	0.250101	0.250088	0.277884
64	2022.9.12-9.16	3909	823	5429	823	6515	823	0.263872	0.263864	0.293191
65		7047	1158	9788	1158	11745	1158	0.338083	0.3381	0.375648
66		12200	2547	16944	2547	20334	2547	0.266108	0.266101	0.295686
67	2022.9.5-9.9	3503	1492	4866	1492	5839	1492	0.130436	0.130456	0.144946
68		9557	1409	13274	1409	15930	1409	0.376824	0.376835	0.418737
69		7523	1067	10449	1067	12539	1067	0.391701	0.391715	0.435246
70	2022.8.29-9.2	3029	822	4207	822	5048	822	0.204717	0.20472	0.227449
71		7735	1822	10743	1822	12892	1822	0.235852	0.235851	0.262064
72		5436	1889	7550	1889	9060	1889	0.159873	0.159873	0.177637
73	2022.8.22-8.26	6021	1884	8363	1884	9454	1884	0.177548	0.177558	0.185854
74		8731	1893	11552	1893	13863	1893	0.256236	0.244099	0.271233
75		8309	1873	11540	1873	13849	1873	0.246455	0.24645	0.273853
76	2022.8.15-8.19	5072	1239	7045	1239	8454	1239	0.227424	0.227441	0.252713
77		4164	519	5783	519	6940	519	0.445729	0.445703	0.495254
78		7843	1208	10894	1208	13073	1208	0.360697	0.360728	0.400816
79	2022.8.8-8.12	8562	1056	11892	1056	14271	1056	0.450442	0.450455	0.500526
80		6534	1568	9075	1568	10890	1568	0.231505	0.231505	0.257228
81		7760	1067	10779	1067	12935	1067	0.40404	0.404086	0.448992
82	2022.8.1-8.5	2717	536	3773	536	4528	536	0.281613	0.281567	0.31288
83		6996	1289	9718	1289	11661	1289	0.301526	0.301567	0.335057
84		3873	1346	5380	1346	6465	1346	0.159856	0.159881	0.177893
85	2022.7.11-7.15	7433	1379	10324	1379	12389	1379	0.299452	0.299463	0.332742
86		5350	793	7432	793	8918	793	0.374807	0.37488	0.416515
87		7309	1700	10153	1700	12183	1700	0.238856	0.238894	0.265425
88	2022.6.13-6.17	4664	1000	6478	1000	7774	1000	0.259111	0.25912	0.287926
89		4382	575	6086	575	7303	575	0.423382	0.423374	0.470403
90		11853	1352	16463	1352	19756	1352	0.487056	0.487071	0.541201
91	2022.6.6-6.10	4674	649	6491	649	7790	649	0.400103	0.400062	0.444559
92		6342	1046	8809	1046	10571	1046	0.336839	0.336864	0.374301
93		7087	1478	9844	1478	11812	1478	0.266389	0.266414	0.295996
94	2022.5.23-5.27	4879	632	6776	632	8132	632	0.428885	0.428861	0.476559
95		3564	539	4950	539	5940	539	0.367347	0.367347	0.408163
96		6652	1206	9239	1206	11086	1206	0.306431	0.306434	0.340458
97	2022.5.16-5.20	3508	695	4873	695	5848	695	0.280416	0.28046	0.311644
98		3423	849	4754	849	5705	849	0.223989	0.223981	0.248877
99		7111	1425	9876	1425	11852	1425	0.277232	0.277221	0.308044
100	2022.5.9-5.13	4791	618	6655	618	7986	618	0.43069	0.430744	0.478605
101		5401	803	7501	803	9002	803	0.373668	0.373649	0.415202
102		6390	1901	8876	1901	10651	1901	0.186744	0.186765	0.207513
103	2022.5.2-5.6	5521	1347	7669	1347	9202	1347	0.227708	0.227736	0.253018
104		3465	833	4813	833	5776	833	0.231092	0.231116	0.256814
105		5201	1498	7224	1498	8670	1498	0.192887	0.192897	0.21436
106	2022.4.25-4.29	3037	565	4218	565	5062	565	0.298623	0.298619	0.331826
107		5385	916	7479	916	8975	916	0.326601	0.326594	0.36289
108		7509	1067	10430	1067	12516	1067	0.390972	0.391003	0.434448
109	2022.4.18-4.22	3277	966	4551	966	5462	966	0.188463	0.188447	0.209416
110		6541	1105	9085	1105	10902	1105	0.328859	0.328869	0.36541
111		12446	2301	17286	2301	20744	2301	0.300497	0.300495	0.333897
112	2022.4.11-4.15	5672	631	7879	631	9454	631	0.499384	0.499461	0.55491
113		5557	891	7718	891	9262	891	0.34649	0.346487	0.385002
114		10159	1445	14110	1445	16932	1445	0.390581	0.390588	0.433987
115	2022.4.4-4.8	2969	1893	4124	1893	4949	1893	0.0871339	0.0871421	0.0968285
116		4227	1080	5871	1080	7045	1080	0.217438	0.217444	0.241598
117		8317	1825	11552	1825	13863	1825	0.253181	0.253195	0.281339
118	2022.3.28-4.1	3940	661	5474	661	6568	661	0.331148	0.331256	0.368017
119		5001	735	6947	735	8336	735	0.378005	0.378068	0.420055
120		12926	2014	17953	2014	21534	2014	0.35656	0.356564	0.396006
121	2022.3.21-3.25	3144	1668	4183	1668	5235	1668	0.104716	0.100312	0.11624
122		6954	938	9659	938	11591	938	0.411869	0.411898	0.457672
123		4894	1625	6797	1625	8157	1625	0.167316	0.167311	0.185915
124	2022.3.14-3.18	3861	823	5362	823	6435	823	0.260632	0.260608	0.289591
125		7923	1214	11005	1214	13206	1214	0.362576	0.362603	0.402892
126		9766	2000	13565	2000	16278	2000	0.271278	0.2713	0.301444
127	2022.3.7-3.11	1426	169	1981	169	2378	169	0.468771	0.468876	0.521148
128		2889	1185	4013	1185	4816	1185	0.135443	0.13546	0.150524
129		7593	1289	10547	1289	12656	1289	0.327256	0.327292	0.363647
			1214.58					0.30145	0.301338	0.334776
